# Supplementary material for: 4-Methyl-N-(4-methyl­phen­yl)benzamide
Source: Acta Crystallogr Sect E Struct Rep Online. 2009 Feb 28;65(Pt 3):o630. doi: 10.1107/S1600536809006497 (PMC2968584; doi:10.1107/S1600536809006497)
Supplement: Supplementary file 2 [file e-65-0o630-Isup2.hkl]

#
# h,k,l, Fc-squared, Fo-squared, sigma(Fo-squared) and status flag
#
data_I
_shelx_title '  B34 in C2/c'
_shelx_refln_list_code          4
_shelx_F_calc_maximum      232.25
_exptl_crystal_F_000       480.00
_reflns_d_resolution_high  0.8057
 
loop_
 _symmetry_equiv_pos_as_xyz
 'x, y, z'
 '-x, y, -z+1/2'
 'x+1/2, y+1/2, z'
 '-x+1/2, y+1/2, -z+1/2'
 '-x, -y, -z'
 'x, -y, z-1/2'
 '-x+1/2, -y+1/2, -z'
 'x+1/2, -y+1/2, z-1/2'
 
_cell_length_a    13.3236
_cell_length_b     5.3591
_cell_length_c    17.3525
_cell_angle_alpha  90.000
_cell_angle_beta   92.248
_cell_angle_gamma  90.000
 
_shelx_F_squared_multiplier     1.000
 
loop_
 _refln_index_h
 _refln_index_k
 _refln_index_l
 _refln_F_squared_calc
 _refln_F_squared_meas
 _refln_F_squared_sigma
 _refln_observed_status
   4   0   0      268.65      253.48      2.71 o
   6   0   0      113.01      105.06      2.35 o
   8   0   0      517.66      537.50      4.47 o
  10   0   0      987.07     1019.47     14.97 o
  12   0   0      548.12      603.71      8.17 o
  14   0   0        0.73        4.57      3.74 o
  16   0   0        0.52        2.01      4.71 o
   1   1   0      229.44      238.78      1.80 o
   3   1   0      667.85      671.77      6.63 o
   5   1   0      180.66      190.44      2.02 o
   7   1   0        7.87        6.15      1.03 o
   9   1   0        6.70        6.23      1.31 o
  11   1   0      283.07      291.57      3.97 o
  13   1   0       22.34       21.48      2.80 o
  15   1   0        5.10        6.63      2.87 o
   0   2   0      959.50     1077.65      4.49 o
   2   2   0       55.56       53.21      1.04 o
   4   2   0       46.34       43.10      1.21 o
   6   2   0      123.79      138.76      1.79 o
   8   2   0       44.11       43.96      1.57 o
  10   2   0        0.06       -0.57      1.11 o
  12   2   0        2.20        2.83      2.04 o
  14   2   0       16.60       20.08      2.71 o
   1   3   0        8.97       10.58      0.78 o
   3   3   0      551.99      616.89      5.23 o
   5   3   0       20.92       21.30      1.00 o
   7   3   0       29.46       25.68      1.12 o
   9   3   0        7.19        6.73      1.08 o
  11   3   0        0.40        1.63      1.92 o
  13   3   0       10.65       13.70      2.74 o
   0   4   0      161.57      159.98      3.47 o
   2   4   0        6.06        7.22      0.99 o
   4   4   0       97.16       86.73      2.13 o
   6   4   0        0.10        0.71      0.77 o
   8   4   0       21.94       24.34      2.72 o
  10   4   0       14.94       10.88      2.79 o
  12   4   0        6.19        5.78      2.72 o
   1   5   0        2.55        2.80      2.05 o
   3   5   0       30.36       29.03      2.37 o
   5   5   0        3.91        5.26      2.02 o
   7   5   0        2.57        2.68      2.51 o
   9   5   0        5.19        4.70      2.79 o
   0   6   0       25.29       23.00      3.99 o
   2   6   0        0.58        1.90      2.38 o
   4   6   0        6.89        4.69      2.66 o
   6   6   0        0.97        0.98      2.35 o
 -15   1   1        4.18        5.17      2.57 o
 -13   1   1      152.21      156.75      4.68 o
 -11   1   1      184.33      189.91      3.34 o
  -9   1   1      128.52      123.28      2.49 o
  -7   1   1      179.35      203.65      2.27 o
  -5   1   1      263.47      275.55      2.67 o
  -3   1   1      307.19      290.17      3.54 o
  -1   1   1    11373.73    10585.14     62.81 o
   1   1   1      823.04      895.77      5.01 o
   3   1   1       10.86        8.52      0.77 o
   5   1   1      268.66      271.51      2.44 o
   7   1   1      719.97      769.73      4.95 o
   9   1   1        4.56        4.35      1.46 o
  11   1   1      125.13      129.97      2.96 o
  13   1   1       58.98       59.60      3.09 o
  15   1   1        1.83        1.66      2.53 o
 -14   2   1        0.32        1.78      2.33 o
 -12   2   1       15.50       16.41      2.55 o
 -10   2   1       21.46       19.21      1.72 o
  -8   2   1      385.37      378.99      5.75 o
  -6   2   1        1.93        2.47      1.07 o
  -4   2   1        2.54        5.16      0.64 o
  -2   2   1      331.12      313.92      4.38 o
   0   2   1        0.73        2.12      0.62 o
   2   2   1     4208.08     4500.69     34.58 o
   4   2   1      321.55      347.15      3.50 o
   6   2   1       82.19       84.69      1.44 o
   8   2   1       53.49       56.55      1.69 o
  10   2   1       11.48       11.63      1.46 o
  12   2   1       15.42       17.37      2.11 o
  14   2   1       14.79       17.04      2.60 o
 -13   3   1       11.36       11.76      2.56 o
 -11   3   1       26.62       22.02      2.28 o
  -9   3   1       81.87       74.59      2.18 o
  -7   3   1       36.16       37.98      1.55 o
  -5   3   1        4.91        4.07      0.68 o
  -3   3   1        5.05        6.51      0.80 o
  -1   3   1        7.63        6.74      0.69 o
   1   3   1      343.49      410.08      2.48 o
   3   3   1       16.89       17.73      0.82 o
   5   3   1        0.41        0.48      0.68 o
   7   3   1       12.68       11.66      0.87 o
   9   3   1       27.10       30.60      1.95 o
  11   3   1        9.28        5.21      1.74 o
  13   3   1        7.96        8.99      2.53 o
 -12   4   1        8.59        8.46      2.77 o
 -10   4   1        1.51       -0.82      2.69 o
  -8   4   1       27.46       25.61      2.77 o
  -6   4   1        6.33        6.90      1.04 o
  -4   4   1       50.15       52.45      1.84 o
  -2   4   1       55.50       53.71      1.49 o
   0   4   1       32.09       28.93      1.47 o
   2   4   1      111.23      119.03      2.26 o
   4   4   1       23.57       20.52      1.50 o
   6   4   1       18.34       18.10      1.29 o
   8   4   1        7.50        8.86      2.50 o
  10   4   1       12.49       13.54      2.81 o
  12   4   1        0.02        0.70      2.55 o
  -9   5   1        7.89        7.65      2.73 o
  -7   5   1       43.97       45.38      3.41 o
  -5   5   1       47.92       47.54      2.59 o
  -3   5   1       23.39       21.28      2.17 o
  -1   5   1      219.23      225.49      4.32 o
   1   5   1        7.70        7.58      1.67 o
   3   5   1      171.58      188.98      3.79 o
   5   5   1        8.04        7.74      2.17 o
   7   5   1       24.07       24.45      2.95 o
   9   5   1        0.09        3.44      2.77 o
  -6   6   1        0.38        1.07      2.39 o
  -4   6   1        2.60        0.26      2.52 o
  -2   6   1        0.26        1.61      2.29 o
   0   6   1        0.16       -1.48      2.76 o
   2   6   1        0.27        1.62      2.51 o
   4   6   1        2.02        1.71      2.66 o
   6   6   1        1.43        3.84      2.59 o
 -16   0   2        0.02       -2.14      3.92 o
 -14   0   2       35.26       37.92      4.20 o
 -12   0   2        0.28        2.05      3.04 o
 -10   0   2       54.04       56.71      2.06 o
  -8   0   2      572.99      580.38      7.01 o
  -6   0   2      228.19      238.07      3.04 o
  -4   0   2     1841.91     1948.04      6.45 o
  -2   0   2     8896.83     8355.63     89.68 o
   2   0   2      172.28      221.91      2.34 o
   4   0   2     1718.48     1780.96      5.89 o
   6   0   2     5091.65     5746.69     44.01 o
   8   0   2       31.21       34.45      2.35 o
  10   0   2        0.03        4.49      2.12 o
  12   0   2       32.74       33.08      2.71 o
  14   0   2        5.42        2.61      2.73 o
  16   0   2        3.62        4.62      3.59 o
 -15   1   2        5.76        4.47      2.65 o
 -13   1   2       40.71       36.80      3.21 o
 -11   1   2        2.20        3.31      1.56 o
  -9   1   2       83.49       90.33      2.08 o
  -7   1   2      238.34      236.47      2.40 o
  -5   1   2     2339.07     2463.13      9.27 o
  -3   1   2      124.22      120.82      2.00 o
  -1   1   2     3557.13     3354.60     21.95 o
   1   1   2     2229.77     2239.45     10.31 o
   3   1   2     1926.34     2014.84     13.48 o
   5   1   2     1173.56     1346.25      5.43 o
   7   1   2      302.77      377.09      3.91 o
   9   1   2       17.66       19.24      1.26 o
  11   1   2      191.12      193.94      3.45 o
  13   1   2        0.11       -0.85      1.69 o
  15   1   2        1.17       -0.67      2.71 o
 -14   2   2        5.52        4.47      2.81 o
 -12   2   2        0.13       -0.04      2.42 o
 -10   2   2       47.34       47.58      1.97 o
  -8   2   2       86.45       88.96      3.17 o
  -6   2   2      567.18      629.72      4.57 o
  -4   2   2      101.70      104.05      2.66 o
  -2   2   2      605.75      613.18      2.82 o
   0   2   2       34.26       34.78      0.73 o
   2   2   2       53.48       55.07      1.11 o
   4   2   2     1258.26     1405.17      7.06 o
   6   2   2       18.83       19.16      0.98 o
   8   2   2       44.43       46.17      1.65 o
  10   2   2        6.95        7.12      1.54 o
  12   2   2       90.17       90.29      2.66 o
  14   2   2       14.07       11.70      3.11 o
 -13   3   2        8.02       10.70      2.57 o
 -11   3   2        1.21        1.18      2.10 o
  -9   3   2       15.49       15.49      1.27 o
  -7   3   2        0.00       -0.09      1.44 o
  -5   3   2        6.22        5.26      0.84 o
  -3   3   2      145.14      148.22      2.03 o
  -1   3   2       20.05       16.81      0.77 o
   1   3   2      627.08      706.34      3.76 o
   3   3   2       46.78       54.30      1.19 o
   5   3   2       31.33       32.07      1.31 o
   7   3   2        6.83        7.82      1.40 o
   9   3   2      148.33      143.26      3.16 o
  11   3   2        2.01        0.83      1.75 o
  13   3   2        3.89        1.66      2.51 o
 -12   4   2        2.95        1.73      2.59 o
 -10   4   2       46.10       41.32      2.79 o
  -8   4   2       14.15       14.45      1.96 o
  -6   4   2        0.03       -0.44      0.93 o
  -4   4   2      219.10      224.07      3.21 o
  -2   4   2       60.91       66.70      1.56 o
   0   4   2       36.87       32.82      1.41 o
   2   4   2       97.39       93.24      2.09 o
   4   4   2        0.04        0.43      1.25 o
   6   4   2       27.15       26.29      1.39 o
   8   4   2      110.27      114.15      2.83 o
  10   4   2       24.03       26.00      2.37 o
  12   4   2       11.41       14.13      2.81 o
  -9   5   2        0.54        0.84      2.78 o
  -7   5   2        0.32        0.00      2.36 o
  -5   5   2        0.06       -0.16      2.05 o
  -3   5   2        8.79        7.63      1.91 o
  -1   5   2        2.67        4.46      1.66 o
   1   5   2       26.40       25.60      1.95 o
   3   5   2        2.20        1.29      1.84 o
   5   5   2        1.79        1.21      1.76 o
   7   5   2        1.66       -0.78      2.53 o
   9   5   2        0.03        2.84      2.74 o
  -6   6   2        0.35        2.43      2.41 o
  -4   6   2        3.89        2.34      2.53 o
  -2   6   2        4.65        3.11      2.53 o
   0   6   2        2.96        2.88      2.84 o
   2   6   2        5.31        5.65      2.55 o
   4   6   2        0.20        1.11      2.49 o
   6   6   2        3.79        3.50      2.47 o
 -15   1   3        3.10        6.54      3.07 o
 -13   1   3       87.30       91.08      3.66 o
 -11   1   3       56.96       54.42      2.36 o
  -9   1   3      108.40      105.90      2.17 o
  -7   1   3      184.34      200.55      2.04 o
  -5   1   3      404.93      417.17      2.90 o
  -3   1   3     1807.12     1819.79     10.63 o
  -1   1   3    15099.10    13695.72    101.40 o
   1   1   3        0.21        0.40      0.55 o
   3   1   3      115.86       96.45      1.41 o
   5   1   3      290.95      342.76      2.39 o
   7   1   3      279.67      311.41      2.32 o
   9   1   3      171.96      162.86      2.03 o
  11   1   3      253.51      265.05      3.52 o
  13   1   3       11.12       12.82      1.77 o
  15   1   3        0.37       -2.24      2.74 o
 -14   2   3        9.44       12.29      3.11 o
 -12   2   3        9.10        8.41      2.63 o
 -10   2   3       18.88       19.27      1.47 o
  -8   2   3        7.09        7.41      1.36 o
  -6   2   3       55.11       76.82      1.73 o
  -4   2   3      934.51      926.82      6.39 o
  -2   2   3      747.71      818.06      5.17 o
   0   2   3       36.42       38.33      0.75 o
   2   2   3       71.45       82.44      1.48 o
   4   2   3       36.11       38.14      1.29 o
   6   2   3      280.35      287.72      5.76 o
   8   2   3      319.16      302.48      2.54 o
  10   2   3      313.80      325.53      3.02 o
  12   2   3       39.92       36.84      1.88 o
  14   2   3        0.25       -1.29      2.82 o
 -13   3   3        2.65        1.65      2.69 o
 -11   3   3        3.84        4.04      2.25 o
  -9   3   3        8.44       10.16      1.95 o
  -7   3   3       12.79       13.00      1.30 o
  -5   3   3       42.25       43.90      1.21 o
  -3   3   3      502.98      543.66      4.50 o
  -1   3   3       15.13       14.80      0.76 o
   1   3   3       46.18       40.23      0.91 o
   3   3   3       15.22       13.26      1.07 o
   5   3   3        6.30        5.56      0.80 o
   7   3   3      257.69      264.73      3.60 o
   9   3   3       22.02       19.96      1.80 o
  11   3   3       27.97       28.81      2.28 o
  13   3   3        0.86        0.20      2.41 o
 -12   4   3        6.30        5.17      2.40 o
 -10   4   3        0.00        0.13      2.04 o
  -8   4   3        5.42        6.32      1.77 o
  -6   4   3        2.50        2.53      0.97 o
  -4   4   3      129.86      138.88      2.60 o
  -2   4   3        2.70        3.50      1.03 o
   0   4   3      101.56       98.90      1.92 o
   2   4   3       21.05       19.43      1.19 o
   4   4   3       36.31       33.68      1.28 o
   6   4   3       89.76       85.95      2.08 o
   8   4   3        4.23        5.36      1.70 o
  10   4   3       13.16       14.23      2.22 o
  12   4   3        0.04       -1.22      2.62 o
  -9   5   3        5.63        4.91      2.70 o
  -7   5   3        8.85        8.06      2.31 o
  -5   5   3       88.28       83.59      3.02 o
  -3   5   3        2.86        4.87      1.51 o
  -1   5   3      215.42      228.43      3.77 o
   1   5   3       22.15       20.12      1.84 o
   3   5   3       81.91       85.00      2.97 o
   5   5   3       29.17       29.95      2.31 o
   7   5   3        1.07        2.07      2.85 o
   9   5   3        5.35        5.05      2.35 o
  -6   6   3        0.68        0.45      2.47 o
  -4   6   3        1.24        2.41      2.46 o
  -2   6   3        3.87        3.01      2.59 o
   0   6   3        5.19        6.19      2.58 o
   2   6   3        0.07        0.27      2.68 o
   4   6   3        3.70        5.51      2.43 o
   6   6   3        0.63        1.09      2.54 o
 -16   0   4        0.25        0.33      3.91 o
 -14   0   4      247.25      277.44      7.79 o
 -12   0   4      560.48      619.12      9.60 o
 -10   0   4       23.28       21.63      1.59 o
  -8   0   4       32.86       33.14      2.04 o
  -6   0   4       28.09       27.53      1.66 o
  -4   0   4      602.75      564.90      3.58 o
  -2   0   4    53939.14    49157.15    872.37 o
   0   0   4     1893.91     1832.75     17.83 o
   2   0   4      522.03      503.14      3.20 o
   4   0   4      104.26       79.60      1.46 o
   6   0   4     2651.53     2777.33     21.21 o
   8   0   4      208.14      229.25      4.09 o
  10   0   4      108.80       91.67      2.26 o
  12   0   4       25.55       22.09      1.84 o
  14   0   4        0.06       -0.40      3.13 o
  16   0   4        2.73       -2.46      3.89 o
 -15   1   4        1.20       -0.23      3.06 o
 -13   1   4        0.14       -0.75      2.21 o
 -11   1   4        4.06        4.31      1.53 o
  -9   1   4        0.04        0.25      1.19 o
  -7   1   4      133.72      148.88      1.83 o
  -5   1   4      313.61      299.24      2.31 o
  -3   1   4     2952.84     2830.56     12.93 o
  -1   1   4    12865.42    12463.40    135.82 o
   1   1   4      295.63      286.47      3.04 o
   3   1   4       99.53       79.34      0.98 o
   7   1   4       34.58       35.43      0.89 o
   9   1   4      879.78      917.78      6.47 o
  11   1   4      152.65      144.09      2.57 o
  13   1   4       25.53       24.02      2.43 o
  15   1   4        0.00        0.27      2.57 o
 -14   2   4        0.91        1.22      2.66 o
 -12   2   4        1.44        2.05      2.42 o
 -10   2   4        6.20        4.64      1.89 o
  -8   2   4        3.12        3.86      1.26 o
  -6   2   4        7.89        6.26      0.67 o
  -4   2   4      200.45      204.10      1.98 o
  -2   2   4        1.40        0.73      0.62 o
   0   2   4      241.18      256.87      1.64 o
   2   2   4      461.00      475.02      5.61 o
   4   2   4      190.40      206.99      2.32 o
   8   2   4       22.20       17.68      0.97 o
  10   2   4       75.79       77.61      1.71 o
  12   2   4       40.80       43.39      2.19 o
  14   2   4        3.11        2.11      2.93 o
 -13   3   4        0.01        0.51      2.77 o
 -11   3   4        1.33        1.42      2.48 o
  -9   3   4       34.83       32.52      2.05 o
  -7   3   4        2.08        0.95      1.11 o
  -5   3   4       39.59       45.95      1.14 o
  -3   3   4        0.00        0.42      0.67 o
  -1   3   4        2.17        1.92      0.56 o
   1   3   4      509.69      541.89      4.04 o
   3   3   4      133.51      138.94      2.71 o
   5   3   4       41.08       41.94      1.46 o
   7   3   4       57.88       61.66      2.21 o
   9   3   4        3.99        6.16      1.85 o
  11   3   4        2.38        3.83      1.93 o
  13   3   4        3.22        2.94      2.45 o
 -12   4   4        3.80        4.52      2.42 o
 -10   4   4        6.98        5.96      2.24 o
  -8   4   4        0.06        1.08      1.53 o
  -6   4   4       94.71       91.45      1.77 o
  -4   4   4       48.90       40.99      1.29 o
  -2   4   4      153.22      141.28      1.93 o
   0   4   4       16.58       13.70      1.23 o
   2   4   4        3.80        3.81      0.95 o
   4   4   4        2.47        2.55      1.02 o
   6   4   4       17.49       19.76      1.87 o
   8   4   4       13.78       12.89      1.91 o
  10   4   4        8.49        7.15      2.13 o
  12   4   4       14.78       15.17      2.91 o
  -9   5   4        0.33        1.24      2.68 o
  -7   5   4        0.12       -2.07      2.07 o
  -5   5   4        7.04        6.13      1.90 o
  -3   5   4        2.49        3.48      2.19 o
  -1   5   4        1.07        0.36      1.53 o
   1   5   4        9.26        9.77      1.58 o
   3   5   4        1.27        3.17      1.75 o
   5   5   4        0.61        0.99      1.95 o
   7   5   4        0.73        0.04      2.94 o
   9   5   4        0.08       -0.11      2.62 o
  -6   6   4        0.39        0.60      2.81 o
  -4   6   4        1.61       -0.47      2.38 o
  -2   6   4       11.07       11.40      2.83 o
   0   6   4        0.70        0.06      3.06 o
   2   6   4       15.19       12.85      2.77 o
   4   6   4        0.46        0.75      2.89 o
   6   6   4        0.11       -1.10      3.14 o
 -15   1   5       24.97       29.17      3.62 o
 -13   1   5       34.97       36.56      2.89 o
 -11   1   5        7.45        8.21      1.60 o
  -9   1   5       14.07       15.33      1.33 o
  -7   1   5      113.68      130.07      1.82 o
  -5   1   5      364.20      375.93      2.72 o
  -3   1   5     1649.04     1512.68      5.98 o
  -1   1   5      162.63      148.28      1.63 o
   1   1   5      357.37      337.26      2.52 o
   3   1   5       97.73      106.05      1.03 o
   5   1   5     1238.22     1322.24      8.20 o
   7   1   5       21.96       15.12      1.17 o
   9   1   5      154.96      146.40      2.59 o
  11   1   5      160.70      150.02      2.58 o
  13   1   5        0.00       -1.10      2.05 o
  15   1   5        3.51        5.86      3.49 o
 -14   2   5        3.89        3.92      2.71 o
 -12   2   5        3.41        5.28      2.51 o
 -10   2   5      136.56      134.91      3.64 o
  -8   2   5        8.24        6.20      1.25 o
  -6   2   5        7.14        7.99      0.67 o
  -4   2   5      171.10      179.31      1.87 o
  -2   2   5        5.25        4.64      0.62 o
   0   2   5     1911.67     1948.73      7.30 o
   2   2   5      172.54      180.64      2.21 o
   4   2   5      130.75      134.39      1.70 o
   6   2   5        0.34        0.25      1.13 o
   8   2   5       87.66       80.71      1.89 o
  10   2   5        0.09        1.15      1.19 o
  12   2   5        0.11       -0.59      1.52 o
  14   2   5        3.98        2.78      3.22 o
 -13   3   5        3.79        3.51      2.44 o
 -11   3   5       13.59       12.18      2.36 o
  -9   3   5       32.91       32.05      1.89 o
  -7   3   5        4.67        3.18      0.90 o
  -5   3   5        4.28        3.43      0.99 o
  -3   3   5       69.32       65.71      1.21 o
  -1   3   5       32.12       33.72      0.87 o
   1   3   5      122.11      122.53      1.60 o
   3   3   5       15.00       15.47      1.19 o
   5   3   5       14.77       11.80      1.35 o
   7   3   5      105.48      112.37      3.14 o
   9   3   5       19.78       17.74      2.07 o
  11   3   5       12.76       14.35      2.11 o
  13   3   5        2.84        0.87      3.05 o
 -12   4   5        0.24       -0.98      2.33 o
 -10   4   5        0.00       -0.38      1.94 o
  -8   4   5        8.45        8.83      1.67 o
  -6   4   5       28.92       32.15      1.86 o
  -4   4   5       11.14       10.58      1.13 o
  -2   4   5       24.22       26.20      1.45 o
   0   4   5       45.25       42.55      1.14 o
   2   4   5       82.68       79.03      1.73 o
   4   4   5        7.76        6.13      1.04 o
   6   4   5       35.81       34.37      2.19 o
   8   4   5        1.99        1.16      1.85 o
  10   4   5        1.31        1.64      2.31 o
  12   4   5       10.12       11.25      3.60 o
  -9   5   5       24.21       29.22      3.28 o
  -7   5   5        5.26        5.42      2.13 o
  -5   5   5       28.74       30.55      2.33 o
  -3   5   5       82.76       83.21      3.37 o
  -1   5   5       17.85       20.71      1.62 o
   1   5   5      125.01      141.03      2.90 o
   3   5   5        2.93        1.84      1.75 o
   5   5   5       40.72       41.59      2.54 o
   7   5   5        0.48        0.02      2.76 o
   9   5   5        3.22        6.11      2.48 o
  -6   6   5        2.34        0.73      3.36 o
  -4   6   5        0.81       -0.89      2.81 o
  -2   6   5        0.48       -0.37      3.64 o
   0   6   5        0.14        1.71      5.29 o
   2   6   5        3.95        3.47      3.08 o
   4   6   5        1.75        3.21      3.59 o
 -16   0   6        2.27        3.45      3.95 o
 -14   0   6        0.40        3.11      3.63 o
 -12   0   6       34.64       29.77      3.75 o
 -10   0   6       49.81       46.92      2.85 o
  -8   0   6       26.21       28.79      1.84 o
  -6   0   6     2248.82     2309.03      8.09 o
  -4   0   6      834.61      805.69     10.95 o
  -2   0   6     1263.60     1162.08     10.47 o
   0   0   6     1096.39     1090.54      4.86 o
   2   0   6      951.76      975.60      9.44 o
   4   0   6     7846.12     8787.11     66.13 o
   8   0   6        0.42        2.38      1.54 o
  10   0   6        9.68       11.06      2.71 o
  12   0   6        0.66       -0.49      3.01 o
  14   0   6        5.03        6.16      3.26 o
 -15   1   6        1.50        2.05      2.79 o
 -13   1   6        9.13       10.49      2.56 o
 -11   1   6        0.50        0.65      1.62 o
  -9   1   6       14.31       14.88      1.43 o
  -7   1   6      369.89      396.72      2.95 o
  -5   1   6      157.52      134.10      1.69 o
  -3   1   6      123.50      109.77      1.42 o
  -1   1   6     2422.41     2355.29     13.96 o
   1   1   6       89.06       90.90      1.21 o
   3   1   6      383.59      371.08      2.00 o
   5   1   6        1.54        2.98      0.72 o
   7   1   6       10.66        9.50      1.13 o
   9   1   6      196.15      184.26      3.20 o
  11   1   6        0.02        0.64      1.70 o
  13   1   6       21.11       23.07      2.63 o
  15   1   6        0.67        2.52      3.35 o
 -14   2   6        6.12        7.63      2.60 o
 -12   2   6        0.26       -0.09      2.07 o
 -10   2   6       24.34       23.02      2.08 o
  -8   2   6       60.61       62.00      2.02 o
  -6   2   6        4.48        4.81      0.75 o
  -4   2   6      199.95      186.37      1.91 o
  -2   2   6      731.30      742.43      5.20 o
   0   2   6      239.90      247.59      2.20 o
   2   2   6      569.46      626.71      4.79 o
   4   2   6       27.63       26.67      1.04 o
   6   2   6       42.80       44.15      1.66 o
   8   2   6       18.85       17.03      1.43 o
  10   2   6      241.95      242.15      5.55 o
  12   2   6        2.67        2.29      2.40 o
  14   2   6        1.81        1.87      3.50 o
 -13   3   6        0.45        0.36      2.32 o
 -11   3   6       20.79       22.08      2.42 o
  -9   3   6        3.43        3.01      1.64 o
  -7   3   6       26.73       23.47      1.31 o
  -5   3   6       36.88       36.10      1.31 o
  -3   3   6      197.69      193.81      1.94 o
  -1   3   6       82.32       82.51      1.51 o
   1   3   6       75.34       77.90      1.38 o
   3   3   6       56.15       52.86      1.13 o
   5   3   6       55.34       53.50      1.93 o
   7   3   6      515.72      551.40      4.99 o
   9   3   6      154.91      142.88      3.83 o
  11   3   6        2.12        3.27      2.23 o
  13   3   6        3.38        4.82      3.07 o
 -12   4   6        4.95        3.41      2.65 o
 -10   4   6        3.05        4.87      1.99 o
  -8   4   6        0.85        0.68      1.63 o
  -6   4   6       91.71       91.35      2.67 o
  -4   4   6       80.07       74.13      1.53 o
  -2   4   6      155.15      174.96      4.37 o
   0   4   6        1.35        1.06      0.79 o
   2   4   6        4.28        3.84      0.82 o
   4   4   6       16.10       14.11      1.39 o
   6   4   6       60.44       56.57      2.95 o
   8   4   6        3.34        4.17      1.93 o
  10   4   6       17.72       20.89      2.71 o
  12   4   6        1.45        1.09      3.19 o
  -9   5   6        0.10       -0.38      3.21 o
  -7   5   6        0.08       -0.13      2.06 o
  -5   5   6        0.09        0.51      2.27 o
  -3   5   6        4.40        3.47      2.14 o
  -1   5   6        5.11        6.27      1.98 o
   1   5   6        0.62       -0.49      1.64 o
   3   5   6        1.59        1.29      1.76 o
   5   5   6        0.98        0.84      1.98 o
   7   5   6        2.55        2.67      2.25 o
   9   5   6        6.41        8.69      2.65 o
  -4   6   6        1.84        3.30      3.50 o
  -2   6   6        1.84        1.83      3.53 o
   0   6   6        5.77        4.48      3.58 o
   2   6   6        0.12       -1.72      3.32 o
   4   6   6        1.21       -1.59      3.80 o
 -15   1   7       27.10       30.39      3.11 o
 -13   1   7       28.77       28.58      2.62 o
 -11   1   7        7.58        8.73      1.89 o
  -9   1   7       31.99       32.80      1.73 o
  -7   1   7      116.51      119.72      1.87 o
  -5   1   7      141.66      149.67      1.66 o
  -3   1   7     2877.54     2830.35     19.88 o
  -1   1   7        0.90        1.05      0.47 o
   1   1   7      107.44      101.23      1.25 o
   3   1   7       60.07       61.93      1.01 o
   5   1   7       29.83       29.63      0.90 o
   7   1   7        0.55        0.47      1.11 o
   9   1   7       91.03       91.80      2.58 o
  11   1   7       49.86       46.19      2.38 o
  13   1   7        1.63        1.23      2.14 o
  15   1   7        8.96       10.08      3.70 o
 -14   2   7       12.57        9.19      2.66 o
 -12   2   7        0.78       -0.05      1.99 o
 -10   2   7        1.40        0.05      1.64 o
  -8   2   7        1.93        1.87      1.11 o
  -6   2   7        4.07        3.53      0.57 o
  -4   2   7     1136.53     1152.27      6.70 o
  -2   2   7      656.07      611.56      3.80 o
   0   2   7      272.23      299.26      2.24 o
   2   2   7       15.65       12.67      0.77 o
   4   2   7       54.84       50.69      1.14 o
   6   2   7      536.46      539.24      4.32 o
   8   2   7      614.19      624.04      7.07 o
  10   2   7      116.45      113.62      3.00 o
  12   2   7        0.01        1.15      2.36 o
  14   2   7        9.65        9.29      3.50 o
 -13   3   7        1.80        0.91      2.24 o
 -11   3   7        1.51        0.85      1.95 o
  -9   3   7        3.10        3.34      1.67 o
  -7   3   7       67.75       67.19      1.70 o
  -5   3   7      211.78      214.17      2.50 o
  -3   3   7        2.18        0.96      0.82 o
  -1   3   7        6.83        7.35      0.85 o
   1   3   7        6.04        5.88      0.77 o
   3   3   7        3.79        3.75      0.95 o
   5   3   7      282.85      280.15      3.17 o
   7   3   7        0.00        0.33      1.71 o
   9   3   7        1.99        2.16      2.14 o
  11   3   7        4.46        5.08      2.55 o
  13   3   7       11.16        8.59      3.65 o
 -12   4   7        0.14        0.05      2.70 o
 -10   4   7        0.08        1.29      1.87 o
  -8   4   7        3.20        4.57      1.71 o
  -6   4   7       39.83       39.54      2.14 o
  -4   4   7        1.74        1.95      1.14 o
  -2   4   7       76.61       84.00      2.50 o
   0   4   7        3.59        2.75      0.99 o
   2   4   7       76.56       75.78      1.42 o
   4   4   7       34.66       35.76      1.68 o
   6   4   7        0.22       -0.44      1.83 o
   8   4   7        8.68        7.64      2.05 o
  10   4   7        5.28        6.12      2.44 o
  -9   5   7        3.40        4.08      2.95 o
  -7   5   7       17.24       16.62      2.66 o
  -5   5   7        7.19       10.92      2.49 o
  -3   5   7       67.74       62.36      3.09 o
  -1   5   7       26.51       27.32      2.38 o
   1   5   7       34.62       32.05      2.58 o
   3   5   7       14.60       13.87      1.96 o
   5   5   7        3.58        3.18      1.98 o
   7   5   7        0.57        3.22      2.26 o
   9   5   7        1.75        3.35      2.53 o
  -4   6   7        5.17       11.14      4.09 o
  -2   6   7        6.07        3.31      3.65 o
   0   6   7        0.41        2.15      3.62 o
   2   6   7        6.70       12.63      3.61 o
   4   6   7        0.33        0.47      3.88 o
 -14   0   8       71.12       69.00      4.64 o
 -12   0   8        2.50        4.14      2.61 o
 -10   0   8        0.04        0.42      1.24 o
  -8   0   8        0.49        0.22      1.27 o
  -6   0   8      821.61      839.64      6.59 o
  -4   0   8     1347.79     1465.92     10.23 o
  -2   0   8      769.92      731.95      8.91 o
   0   0   8       40.47       36.62      1.21 o
   2   0   8      184.80      203.60      2.29 o
   4   0   8     1836.44     1814.54     12.68 o
   6   0   8        0.11        0.50      1.21 o
   8   0   8       60.43       58.61      2.84 o
  10   0   8      238.38      219.98      5.05 o
  12   0   8        2.32        1.13      2.96 o
  14   0   8        1.96        4.73      3.34 o
 -15   1   8       12.05       13.36      2.67 o
 -13   1   8       14.98       15.22      2.33 o
 -11   1   8        0.66        0.64      1.58 o
  -9   1   8       16.90       13.59      1.36 o
  -7   1   8        0.19        0.85      0.77 o
  -5   1   8      230.35      232.23      2.29 o
  -3   1   8     3241.58     3293.16     26.64 o
  -1   1   8      757.38      768.26      5.61 o
   1   1   8      159.39      154.99      1.31 o
   3   1   8       12.95       14.44      0.76 o
   5   1   8      627.76      686.60      3.12 o
   7   1   8      230.67      238.45      3.06 o
   9   1   8       61.33       52.57      2.23 o
  11   1   8       40.22       39.29      2.30 o
  13   1   8        1.64        1.46      2.22 o
 -14   2   8        0.01        3.04      2.46 o
 -12   2   8        0.26        1.51      2.16 o
 -10   2   8        0.39        0.27      1.53 o
  -8   2   8       16.62       14.76      1.41 o
  -6   2   8       83.02       74.29      1.38 o
  -4   2   8      324.41      286.94      9.59 o
   0   2   8      334.86      369.02      3.15 o
   2   2   8       65.99       64.39      1.38 o
   4   2   8        0.04        0.81      0.73 o
   6   2   8       18.01       15.66      1.52 o
   8   2   8      287.43      295.77      5.14 o
  10   2   8       11.68        9.14      1.74 o
  12   2   8        1.01       -0.40      2.37 o
  14   2   8        0.10       -0.34      3.39 o
 -13   3   8        1.45        0.67      2.43 o
 -11   3   8       22.69       22.04      2.16 o
  -9   3   8        0.00       -0.99      1.63 o
  -7   3   8        7.03        8.43      1.15 o
  -5   3   8       33.99       29.02      1.51 o
  -3   3   8        0.93        1.59      0.76 o
  -1   3   8       43.54       39.73      1.37 o
   1   3   8       50.24       46.93      1.19 o
   3   3   8       37.03       34.08      1.00 o
   5   3   8       47.67       47.01      2.05 o
   7   3   8       15.78       15.06      1.95 o
   9   3   8        0.45        1.33      2.23 o
  11   3   8        0.25        0.51      2.65 o
  13   3   8       26.95       24.31      4.00 o
 -10   4   8        0.63        0.70      2.27 o
  -8   4   8       14.58       16.22      1.95 o
  -6   4   8       10.05        4.79      1.52 o
  -4   4   8       71.51       64.08      2.13 o
  -2   4   8       13.29       15.19      1.22 o
   0   4   8        2.05        1.32      0.93 o
   2   4   8        3.74        3.10      0.79 o
   4   4   8        0.81        0.81      1.45 o
   6   4   8        0.16        1.62      1.83 o
   8   4   8       10.33        9.45      2.31 o
  10   4   8       14.56       14.99      3.05 o
  -9   5   8        1.72        4.14      4.27 o
  -7   5   8        0.28        1.54      3.09 o
  -5   5   8        1.57        1.40      3.56 o
  -3   5   8        0.65       -0.19      2.62 o
  -1   5   8        0.00        0.60      2.29 o
   1   5   8        3.02        2.04      2.20 o
   3   5   8        1.40        2.51      2.44 o
   5   5   8        1.52        2.99      2.45 o
   7   5   8        3.54        1.92      2.44 o
  -2   6   8        0.69       -1.89      5.07 o
   0   6   8        4.95        6.94      3.74 o
   2   6   8        0.22       -3.24      5.50 o
 -15   1   9        0.67       -0.75      3.07 o
 -13   1   9        0.89        2.12      2.05 o
 -11   1   9        0.65        0.51      1.64 o
  -9   1   9       27.00       28.20      1.65 o
  -7   1   9      150.47      149.54      2.04 o
  -5   1   9      142.45      133.34      2.00 o
  -3   1   9      141.51      136.47      1.85 o
  -1   1   9      155.42      147.88      1.60 o
   1   1   9       14.31       13.34      0.65 o
   3   1   9      635.75      637.68      3.72 o
   5   1   9        6.16        6.89      0.66 o
   7   1   9      260.57      243.75      3.18 o
   9   1   9      103.25       90.70      2.69 o
  11   1   9        1.96        2.18      1.82 o
  13   1   9        0.88        1.35      2.06 o
 -14   2   9        1.76        2.95      2.53 o
 -12   2   9       21.49       22.72      2.39 o
 -10   2   9        1.25        0.85      1.60 o
  -8   2   9        8.85       10.94      1.09 o
  -6   2   9        0.04        0.15      0.79 o
  -4   2   9       65.52       65.42      1.48 o
  -2   2   9       80.11       81.06      1.94 o
   0   2   9       12.39       15.70      1.05 o
   2   2   9       83.22       92.56      1.77 o
   4   2   9      104.46       93.39      1.55 o
   6   2   9      255.70      248.56      3.13 o
   8   2   9       26.27       23.85      2.61 o
  10   2   9       18.36       12.99      2.53 o
  12   2   9        0.09       -0.97      2.61 o
 -13   3   9        1.45       -0.32      2.90 o
 -11   3   9        4.04        4.03      2.22 o
  -9   3   9        4.81        4.82      1.74 o
  -7   3   9        4.06        4.25      1.14 o
  -5   3   9       38.39       36.61      1.29 o
  -3   3   9        0.05        0.01      0.60 o
  -1   3   9       47.29       43.04      1.99 o
   1   3   9        8.61       11.67      0.93 o
   3   3   9       10.09       10.66      0.89 o
   5   3   9      106.43      111.98      3.77 o
   7   3   9       17.70       21.22      2.05 o
   9   3   9        0.38        0.67      2.45 o
  11   3   9        3.13        4.49      2.65 o
 -10   4   9        9.91        9.96      2.54 o
  -8   4   9        1.45        0.68      2.00 o
  -6   4   9        1.89        1.91      1.79 o
  -4   4   9        5.78        8.94      1.63 o
  -2   4   9        8.47        8.40      1.04 o
   0   4   9       92.25       87.69      1.93 o
   2   4   9        1.42        0.12      0.84 o
   4   4   9       42.57       40.12      1.99 o
   6   4   9        0.14        0.61      2.10 o
   8   4   9       14.66       14.72      2.43 o
  10   4   9       17.21       12.46      3.11 o
  -7   5   9       18.53       22.02      3.76 o
  -5   5   9       12.44       12.90      3.91 o
  -3   5   9       13.20       14.94      3.58 o
  -1   5   9       39.84       40.63      3.38 o
   1   5   9        1.72        3.12      3.05 o
   3   5   9       24.96       24.48      2.95 o
   5   5   9        0.24        3.29      2.61 o
   7   5   9        0.47       -0.13      2.85 o
  -2   6   9        0.45       -1.60      3.80 o
   0   6   9        4.13        6.64      3.97 o
 -14   0  10        4.17        3.89      3.30 o
 -12   0  10        5.90        8.09      2.80 o
 -10   0  10       21.90       16.50      1.74 o
  -8   0  10      512.57      551.18      8.62 o
  -6   0  10       14.97       14.13      1.69 o
  -4   0  10      140.08      135.94      3.01 o
  -2   0  10      968.76      994.49      9.21 o
   0   0  10       61.87       53.27      1.44 o
   2   0  10     1543.50     1594.80      6.54 o
   4   0  10      208.93      225.77      3.89 o
   6   0  10        0.62        0.36      0.71 o
   8   0  10       48.49       44.94      2.84 o
  10   0  10       33.73       31.16      2.89 o
  12   0  10       11.17        9.94      3.35 o
  14   0  10       24.53       29.87      4.55 o
 -13   1  10        1.22        1.83      2.15 o
 -11   1  10        1.94        2.06      1.69 o
  -9   1  10        1.80        1.73      1.38 o
  -7   1  10        1.68        2.17      1.02 o
  -5   1  10        3.31        2.76      0.95 o
  -3   1  10      183.18      185.45      2.00 o
  -1   1  10        3.31        2.15      0.74 o
   1   1  10       25.23       24.53      0.77 o
   3   1  10      369.70      391.74      2.49 o
   5   1  10       72.35       70.19      1.43 o
   7   1  10      109.29      115.20      1.93 o
   9   1  10       38.10       36.38      2.16 o
  11   1  10       19.21       19.03      2.13 o
  13   1  10        1.65        2.71      2.53 o
 -14   2  10        2.91        0.94      3.06 o
 -12   2  10        1.47        1.37      2.05 o
 -10   2  10        4.87        4.28      1.63 o
  -8   2  10       27.57       27.56      1.64 o
  -6   2  10        8.97        9.82      0.95 o
  -4   2  10      170.84      161.67      3.79 o
  -2   2  10      242.96      241.50      3.09 o
   0   2  10       74.66       71.27      1.79 o
   2   2  10        7.94        6.11      1.08 o
   4   2  10      172.62      178.77      2.07 o
   6   2  10      240.41      250.20      2.95 o
   8   2  10       96.45      100.16      3.66 o
  10   2  10        0.06       -1.16      2.49 o
  12   2  10        0.15        0.58      2.66 o
 -11   3  10        1.13       -1.65      2.42 o
  -9   3  10        5.10        3.69      2.44 o
  -7   3  10       58.80       56.12      2.58 o
  -5   3  10      312.31      319.48      4.05 o
  -3   3  10       72.31       70.24      2.31 o
  -1   3  10        4.35        4.07      1.55 o
   1   3  10       11.44       12.78      0.95 o
   3   3  10       15.49       15.28      1.25 o
   5   3  10      276.87      297.81      3.53 o
   7   3  10      219.53      220.08      4.92 o
   9   3  10       27.52       28.62      3.06 o
  11   3  10        0.60        4.38      2.66 o
 -10   4  10        0.39        0.00      2.48 o
  -8   4  10       10.76       11.12      2.23 o
  -6   4  10        1.93        1.20      1.74 o
  -4   4  10       24.99       28.39      1.85 o
  -2   4  10        0.22       -0.53      1.98 o
   0   4  10        4.21        3.77      1.72 o
   2   4  10        3.75        2.36      1.43 o
   4   4  10        3.68        3.22      1.95 o
   6   4  10       30.14       28.47      2.62 o
   8   4  10        0.27       -2.36      2.55 o
  10   4  10        5.77        4.42      2.91 o
  -7   5  10        0.37        1.70      3.35 o
  -5   5  10        8.71       11.06      3.38 o
  -3   5  10        0.40       -0.97      2.70 o
  -1   5  10        0.73       -0.24      2.50 o
   1   5  10        0.60       -1.81      3.16 o
   3   5  10        0.14        1.45      2.53 o
   5   5  10        2.72        3.47      2.88 o
   7   5  10        8.97       10.70      3.48 o
 -13   1  11        2.41        2.89      2.03 o
 -11   1  11        3.92        3.92      1.57 o
  -9   1  11        4.90        2.15      1.44 o
  -7   1  11        3.70        3.02      1.10 o
  -5   1  11      154.86      168.49      1.90 o
  -3   1  11       67.52       63.66      1.53 o
  -1   1  11      105.98      112.11      1.92 o
   1   1  11       19.12       17.70      0.83 o
   3   1  11       17.36       19.54      1.01 o
   5   1  11       53.88       52.13      1.42 o
   7   1  11        4.34        6.11      1.17 o
   9   1  11       96.28       92.86      3.25 o
  11   1  11        0.96        0.55      1.85 o
  13   1  11       13.19       15.30      2.85 o
 -12   2  11        1.58        2.16      2.45 o
 -10   2  11        3.35        4.77      1.95 o
  -8   2  11       16.54       14.89      1.43 o
  -6   2  11      308.45      316.47      5.75 o
  -4   2  11      268.24      256.87      3.30 o
  -2   2  11       68.08       69.92      2.25 o
   0   2  11        0.50        1.13      1.17 o
   2   2  11       14.24       13.89      1.27 o
   4   2  11      173.42      159.23      2.08 o
   6   2  11      273.99      288.33      2.99 o
   8   2  11       47.30       50.84      3.14 o
  10   2  11        0.21       -0.63      2.50 o
  12   2  11       15.41       11.57      2.99 o
 -11   3  11        0.00       -1.70      2.58 o
  -9   3  11       11.50        8.85      2.66 o
  -7   3  11       29.46       31.82      3.16 o
  -5   3  11        3.72        2.48      1.87 o
  -3   3  11        6.52        5.75      2.00 o
  -1   3  11        1.29        2.39      1.77 o
   1   3  11        8.05        8.13      0.81 o
   3   3  11       80.34       78.13      1.95 o
   5   3  11       15.07       14.75      2.01 o
   7   3  11       15.96       12.86      2.38 o
   9   3  11       18.70       21.08      3.03 o
  11   3  11       24.34       29.41      3.42 o
 -10   4  11        3.06        2.55      3.02 o
  -8   4  11        0.99        1.99      2.64 o
  -6   4  11        0.03        0.79      2.22 o
  -4   4  11       21.76       23.27      2.46 o
  -2   4  11        0.65        0.47      2.12 o
   0   4  11       43.89       50.99      2.80 o
   2   4  11        0.22        1.00      1.90 o
   4   4  11        5.97        6.85      1.87 o
   6   4  11        3.74        4.22      2.28 o
   8   4  11       11.47       12.86      2.91 o
  -7   5  11        5.75        9.01      3.75 o
  -5   5  11        5.57        5.71      3.23 o
  -3   5  11       20.08       22.48      3.33 o
  -1   5  11        3.26        1.41      3.30 o
   1   5  11        9.84       13.53      3.48 o
   3   5  11        4.07        7.69      3.03 o
   5   5  11        0.18       -0.91      2.77 o
 -14   0  12        2.45        0.35      4.03 o
 -12   0  12        0.31        1.09      2.45 o
 -10   0  12        0.00        0.18      2.18 o
  -8   0  12      121.48      124.81      3.06 o
  -6   0  12       33.74       32.67      2.14 o
  -4   0  12      602.06      639.15      6.94 o
  -2   0  12       51.63       54.33      2.04 o
   0   0  12       79.13       83.52      2.06 o
   2   0  12      219.95      224.26      3.27 o
   4   0  12      105.48       98.38      2.51 o
   6   0  12        3.76        4.07      1.27 o
   8   0  12      277.11      257.57      5.43 o
  10   0  12        6.66        8.06      2.64 o
  12   0  12        0.92        0.98      3.17 o
 -13   1  12        0.66        0.23      2.52 o
 -11   1  12        0.53        0.51      1.56 o
  -9   1  12        5.27        6.98      1.44 o
  -7   1  12        6.63        5.79      1.16 o
  -5   1  12      108.62      115.13      1.78 o
  -3   1  12       77.25       76.45      1.72 o
  -1   1  12       68.45       66.38      1.69 o
   1   1  12        0.75       -0.12      0.76 o
   3   1  12      468.80      497.93      3.29 o
   5   1  12       13.91       16.78      1.31 o
   7   1  12       23.28       22.45      1.44 o
   9   1  12        7.71        7.68      2.08 o
  11   1  12        1.44        0.39      2.29 o
  13   1  12       19.55       19.94      2.97 o
 -12   2  12        0.09       -0.45      2.45 o
 -10   2  12        8.84        7.61      2.52 o
  -8   2  12        0.06        0.45      1.47 o
  -6   2  12      106.42      105.31      2.34 o
  -4   2  12       51.36       45.40      1.86 o
  -2   2  12       25.45       26.51      2.06 o
   0   2  12       12.68       10.42      1.44 o
   2   2  12       35.37       29.35      1.56 o
   4   2  12        4.14        3.64      1.10 o
   6   2  12      186.24      194.72      2.88 o
   8   2  12        0.10        0.40      2.38 o
  10   2  12        0.80        0.37      2.53 o
  12   2  12        5.07        6.13      2.97 o
 -11   3  12        2.30        2.54      2.74 o
  -9   3  12        1.39        1.94      2.63 o
  -7   3  12       19.17       16.91      3.03 o
  -5   3  12        2.67        2.23      2.28 o
  -3   3  12        0.01       -0.38      1.95 o
  -1   3  12       13.56       14.25      2.42 o
   1   3  12       40.70       40.14      2.41 o
   3   3  12        0.20        2.56      1.71 o
   5   3  12       14.83       13.23      1.95 o
   7   3  12        0.18        2.38      2.44 o
   9   3  12        0.60        0.38      2.61 o
  11   3  12       22.55       27.79      3.62 o
  -8   4  12        0.71        2.51      2.67 o
  -6   4  12        7.56        7.98      2.37 o
  -4   4  12        2.07        6.34      2.30 o
  -2   4  12        0.12        1.85      2.22 o
   0   4  12        0.16       -1.15      2.18 o
   2   4  12        1.62        2.75      2.55 o
   4   4  12        5.38        3.59      2.28 o
   6   4  12        4.86        4.82      2.53 o
   8   4  12        2.83        6.15      2.81 o
  -5   5  12        0.16        0.44      3.29 o
  -3   5  12        0.01       -0.70      2.95 o
  -1   5  12        3.62        1.25      3.57 o
   1   5  12        1.33       -0.95      3.44 o
   3   5  12        1.09        0.86      3.02 o
   5   5  12        2.81        4.76      2.97 o
 -13   1  13        0.03       -2.52      2.70 o
 -11   1  13        4.50        5.45      2.11 o
  -9   1  13       18.18       14.43      1.62 o
  -7   1  13       38.00       42.93      1.70 o
  -5   1  13        9.44        7.96      0.85 o
  -3   1  13        8.66        9.36      1.09 o
  -1   1  13        0.66        0.22      1.07 o
   1   1  13      106.15      100.76      1.65 o
   3   1  13       18.98       15.33      1.15 o
   5   1  13      321.37      322.67      3.22 o
   7   1  13       12.73       12.06      1.86 o
   9   1  13       10.98        7.52      2.15 o
  11   1  13        0.92       -0.81      2.58 o
 -12   2  13        0.61        0.40      2.51 o
 -10   2  13        5.35        4.17      2.56 o
  -8   2  13       19.78       16.89      2.24 o
  -6   2  13       56.96       62.03      2.30 o
  -4   2  13        5.62        4.91      1.35 o
  -2   2  13        0.19       -0.12      1.79 o
   0   2  13       28.34       24.91      1.77 o
   2   2  13      112.64       99.75      2.31 o
   4   2  13      171.25      167.99      5.48 o
   6   2  13       23.08       21.51      1.71 o
   8   2  13        4.77        3.88      2.42 o
  10   2  13        0.06        1.82      2.57 o
 -11   3  13        0.44        3.01      3.38 o
  -9   3  13        0.42       -0.26      2.73 o
  -7   3  13        3.55        2.93      2.82 o
  -5   3  13        0.58        1.95      2.43 o
  -3   3  13        0.10       -0.83      2.18 o
  -1   3  13        0.03       -0.20      2.24 o
   1   3  13        3.40        3.51      2.00 o
   3   3  13       22.95       26.38      2.07 o
   5   3  13       14.21       17.88      2.07 o
   7   3  13        3.45        2.86      2.46 o
   9   3  13       27.27       27.45      3.30 o
  -8   4  13        1.19        2.32      2.66 o
  -6   4  13        0.34       -0.24      2.56 o
  -4   4  13        1.95        2.33      2.39 o
  -2   4  13       35.17       39.49      3.08 o
   0   4  13        4.83        4.43      2.27 o
   2   4  13       18.70       20.13      2.78 o
   4   4  13        0.01       -0.95      2.41 o
   6   4  13       15.95       16.42      3.14 o
   8   4  13        3.36        0.39      3.48 o
  -3   5  13        6.44        8.82      3.77 o
  -1   5  13        2.47        3.74      3.58 o
   1   5  13        3.43        3.21      3.41 o
   3   5  13        2.81        3.48      2.94 o
 -12   0  14        2.15        1.03      2.93 o
 -10   0  14       30.74       27.21      2.92 o
  -8   0  14        7.30        6.27      1.90 o
  -6   0  14       12.38       12.17      2.51 o
  -4   0  14      198.69      201.11      3.48 o
  -2   0  14        6.13        5.58      1.50 o
   0   0  14      111.18      124.74      4.05 o
   2   0  14       14.59       17.43      1.93 o
   4   0  14       30.72       30.02      2.15 o
   6   0  14        8.87       14.18      2.93 o
   8   0  14       19.82       25.95      3.38 o
  10   0  14       12.14        7.37      3.30 o
  12   0  14        9.70       12.46      3.77 o
 -11   1  14        2.95        2.85      2.41 o
  -9   1  14       20.04       18.02      1.95 o
  -7   1  14       10.77       11.66      1.42 o
  -5   1  14        1.99        2.38      0.93 o
  -3   1  14       20.35       21.54      1.35 o
  -1   1  14        4.78        2.71      1.19 o
   1   1  14      154.88      167.30      2.15 o
   3   1  14      162.16      156.89      2.54 o
   5   1  14       98.31      105.10      2.64 o
   7   1  14       59.93       61.63      2.85 o
   9   1  14        0.96        1.08      2.13 o
  11   1  14        0.14        0.53      2.44 o
 -10   2  14        4.38        2.70      2.68 o
  -8   2  14       29.15       27.96      3.25 o
  -6   2  14        0.79        1.84      1.96 o
  -4   2  14       19.34       17.82      2.31 o
  -2   2  14        7.17        4.62      1.95 o
   0   2  14        3.49        3.43      1.99 o
   2   2  14       35.47       35.10      1.66 o
   4   2  14      162.84      178.20      4.39 o
   6   2  14        3.06        4.42      2.39 o
   8   2  14        4.02        4.58      2.50 o
  10   2  14        0.44        1.98      2.64 o
  -9   3  14        6.12        3.57      3.25 o
  -7   3  14       58.48       56.18      3.69 o
  -5   3  14       59.61       56.79      3.55 o
  -3   3  14        0.33        1.51      2.32 o
  -1   3  14        0.32        3.01      2.27 o
   1   3  14        0.02        0.40      1.98 o
   3   3  14       12.37       12.74      2.70 o
   5   3  14       33.34       34.39      2.99 o
   7   3  14        8.42        9.75      2.75 o
   9   3  14        0.00        1.35      2.77 o
  -8   4  14        3.20        3.71      2.83 o
  -6   4  14        1.61        0.12      2.68 o
  -4   4  14        8.15       11.40      2.77 o
  -2   4  14        0.14        2.38      2.53 o
   0   4  14        1.01        2.78      2.67 o
   2   4  14        0.03       -1.98      2.48 o
   4   4  14       46.45       52.84      3.80 o
   6   4  14       14.51       13.85      3.54 o
  -1   5  14        0.02       -1.91      3.85 o
   1   5  14        0.01       -0.21      3.54 o
 -11   1  15        0.06       -1.81      2.49 o
  -9   1  15       10.98       10.85      1.94 o
  -7   1  15        6.59        7.35      1.64 o
  -5   1  15       29.62       29.66      2.02 o
  -3   1  15       32.72       30.01      1.70 o
  -1   1  15        8.72        6.45      1.30 o
   1   1  15       12.86       12.45      1.34 o
   3   1  15       21.71       21.88      1.79 o
   5   1  15        1.77        1.40      1.75 o
   7   1  15       59.81       62.14      2.92 o
   9   1  15        0.13       -2.66      2.66 o
  11   1  15       16.70       23.66      3.32 o
 -10   2  15        3.15        5.16      2.42 o
  -8   2  15       30.53       34.09      3.14 o
  -6   2  15       27.17       26.18      2.37 o
  -4   2  15        0.64        1.26      2.06 o
  -2   2  15        0.30       -0.41      2.01 o
   0   2  15        9.19       12.35      2.24 o
   2   2  15        5.77        7.95      3.02 o
   4   2  15       31.91       33.58      2.77 o
   6   2  15        0.19        0.29      3.29 o
   8   2  15        0.05        0.73      2.78 o
  10   2  15       20.46       22.54      3.28 o
  -9   3  15        0.32        0.11      3.33 o
  -7   3  15        4.50        4.06      2.96 o
  -5   3  15        7.02        6.19      2.69 o
  -3   3  15        0.00       -0.31      2.13 o
  -1   3  15        6.35        8.19      2.51 o
   1   3  15        6.00        8.23      2.13 o
   3   3  15       14.73       17.06      2.80 o
   5   3  15       19.25       19.01      3.89 o
   7   3  15       19.90       20.74      4.16 o
  -6   4  15        2.37        2.22      2.82 o
  -4   4  15        0.36        2.35      2.70 o
  -2   4  15        9.74       13.01      3.09 o
   0   4  15        0.60        0.47      2.51 o
   2   4  15        5.46       10.09      2.82 o
   4   4  15        2.73        2.03      3.42 o
   6   4  15        2.34        7.42      3.34 o
 -10   0  16        4.76        4.10      3.18 o
  -8   0  16       18.78       20.32      3.06 o
  -6   0  16       61.65       62.40      3.78 o
  -4   0  16       33.97       27.32      2.54 o
  -2   0  16       16.97       10.54      2.28 o
   0   0  16       12.29       11.60      2.57 o
   2   0  16      217.46      243.42      5.40 o
   4   0  16      126.59      135.30      4.71 o
   6   0  16       47.59       45.17      3.73 o
   8   0  16        3.40        3.69      3.20 o
  10   0  16        0.28       -0.51      3.48 o
 -11   1  16        0.84        0.70      3.62 o
  -9   1  16        7.93        7.55      2.23 o
  -7   1  16        1.51        2.34      1.64 o
  -5   1  16        0.92        1.00      1.48 o
  -3   1  16        6.23        5.80      1.52 o
  -1   1  16        0.16        0.18      1.39 o
   1   1  16       52.16       54.44      1.85 o
   3   1  16       12.52        9.97      2.10 o
   5   1  16       55.75       55.98      3.10 o
   7   1  16        1.23        1.69      2.34 o
   9   1  16        0.24        2.10      2.90 o
 -10   2  16        1.70        0.10      2.95 o
  -8   2  16        8.95        9.25      2.77 o
  -6   2  16       10.12        8.36      2.20 o
  -4   2  16        0.35        0.34      2.24 o
  -2   2  16        0.03       -1.00      2.18 o
   0   2  16       10.26        9.79      2.66 o
   2   2  16       11.66       12.20      3.28 o
   4   2  16       22.04       23.87      3.83 o
   6   2  16        0.60        0.03      3.34 o
   8   2  16        0.00       -0.52      3.75 o
  -7   3  16        1.78        3.46      2.97 o
  -5   3  16        0.03       -0.14      2.46 o
  -3   3  16        7.71        6.04      2.29 o
  -1   3  16       25.18       24.17      2.90 o
   1   3  16       13.73       13.60      3.10 o
   3   3  16        1.74        3.27      2.73 o
   5   3  16        1.81        2.49      3.63 o
   7   3  16        0.67        0.37      3.96 o
  -4   4  16        0.91        1.62      2.64 o
  -2   4  16        0.14        0.95      3.05 o
   0   4  16        0.00       -0.77      3.01 o
   2   4  16        1.66        0.50      2.70 o
   4   4  16        1.31        0.63      3.68 o
  -9   1  17       18.93       24.03      3.67 o
  -7   1  17        0.93        1.62      2.23 o
  -5   1  17        0.38       -0.78      1.73 o
  -3   1  17        0.16        0.92      1.88 o
  -1   1  17       10.31       10.69      2.14 o
   1   1  17       32.80       36.42      2.83 o
   3   1  17      175.43      190.61      4.82 o
   5   1  17        0.05       -1.17      2.12 o
   7   1  17        6.38        7.76      2.48 o
   9   1  17        1.43       -1.10      2.89 o
  -8   2  17       10.38       11.80      2.89 o
  -6   2  17        3.72        2.80      2.11 o
  -4   2  17        1.79        1.57      2.35 o
  -2   2  17        5.22        5.83      2.27 o
   0   2  17       24.18       23.72      3.10 o
   2   2  17       22.10       23.79      3.66 o
   4   2  17        1.09        1.54      3.13 o
   6   2  17        2.35       -0.12      3.64 o
   8   2  17        2.59        1.08      4.03 o
  -7   3  17        1.57        0.10      2.73 o
  -5   3  17        2.39        1.50      2.62 o
  -3   3  17        0.84        2.71      2.35 o
  -1   3  17        1.05       -0.41      2.59 o
   1   3  17        0.60       -2.22      3.52 o
   3   3  17        8.20       11.30      3.73 o
   5   3  17        2.84        2.59      3.88 o
  -2   4  17        0.59       -1.32      3.83 o
   0   4  17        2.45        2.04      3.25 o
  -8   0  18        0.25        3.04      3.79 o
  -6   0  18       16.73       13.91      2.65 o
  -4   0  18        4.16        3.94      2.26 o
  -2   0  18       11.67       11.35      2.94 o
   0   0  18       45.61       54.52      3.94 o
   2   0  18       67.53       64.28      3.73 o
   4   0  18        0.91       -0.09      3.50 o
   6   0  18        1.16        0.31      3.70 o
   8   0  18        5.82        7.64      4.20 o
  -9   1  18        4.65        4.37      5.79 o
  -7   1  18        0.13        0.08      2.14 o
  -5   1  18       11.35       10.44      2.08 o
  -3   1  18        0.17        0.05      1.99 o
  -1   1  18        8.81        7.95      2.50 o
   1   1  18       34.51       35.96      3.26 o
   3   1  18       46.88       41.75      3.65 o
   5   1  18       13.07       15.75      3.17 o
   7   1  18        0.16       -1.69      3.10 o
  -8   2  18        0.44        1.43      2.74 o
  -6   2  18        0.01       -1.86      2.67 o
  -4   2  18        1.98        1.11      2.45 o
  -2   2  18        5.91        5.66      2.43 o
   0   2  18        0.04        1.60      3.34 o
   2   2  18       10.85       17.19      3.67 o
   4   2  18        0.59        2.25      3.13 o
   6   2  18        5.49        6.88      3.80 o
  -5   3  18        0.07        2.24      2.70 o
  -3   3  18        0.00        0.39      2.53 o
  -1   3  18        0.11        0.62      2.94 o
   1   3  18        1.41        2.20      3.96 o
   3   3  18        0.03       -1.93      3.89 o
  -7   1  19        2.58        2.15      2.30 o
  -5   1  19        5.72        5.17      2.13 o
  -3   1  19        5.14        6.20      2.18 o
  -1   1  19        0.87        1.20      2.46 o
   1   1  19        0.22        0.58      3.22 o
   3   1  19        6.59        6.36      2.76 o
   5   1  19       13.75       13.31      3.23 o
  -6   2  19        0.73        0.09      2.79 o
  -4   2  19        0.60        0.75      2.57 o
  -2   2  19        4.50        4.28      2.72 o
   0   2  19        1.16       -3.68      3.68 o
   2   2  19        1.81       -0.29      3.47 o
   4   2  19        2.01        0.62      3.51 o
  -1   3  19        0.54        0.90      3.32 o
   1   3  19        2.10        5.33      3.87 o
  -6   0  20        2.33        4.20      3.73 o
  -4   0  20        3.17        4.17      3.57 o
  -2   0  20        1.80        1.10      4.15 o
   0   0  20       62.75       65.22      6.70 o
   2   0  20      117.17      114.58     11.11 o
   4   0  20        0.00       -1.24      6.57 o
  -5   1  20        0.40        1.22      2.41 o
  -3   1  20        0.02       -0.99      2.52 o
  -1   1  20        0.68        2.09      3.09 o
   1   1  20        2.69        4.99      5.36 o
   3   1  20        2.92        4.18      3.57 o
   5   1  20        0.50        0.92      3.57 o
  -4   2  20        1.07       -2.01      3.11 o
  -2   2  20        0.02       -1.36      2.63 o
   0   2  20        0.35        0.70      3.29 o
   2   2  20        0.94        0.56      3.69 o
  -3   1  21        1.62        0.33      3.76 o
  -1   1  21        8.01       13.06      4.15 o
   1   1  21       39.41       41.54      6.24 o
 
